# Supplementary material for: Predictors and Moderators of Outcomes in a Trial of Cognitive Behavioural Therapy Integrated with Behavioural Weight Loss for High Weight Individuals with Disorders of Recurrent Binge Eating
Source: Nutrients. 2025 Apr 7;17(7):1288. doi: 10.3390/nu17071288 (PMC11990706; doi:10.3390/nu17071288)
Supplement: Supplementary file 1 [file nutrients-17-01288-s001.zip]

Archive with 1 entries (1 files):
- nutrients-3552407-supplementary.pdf
